# Supplementary material for: The effect of speech–gesture asynchrony on the neural coupling of interlocutors in interpreter-mediated communication
Source: Soc Cogn Affect Neurosci. 2023 May 10;18(1):nsad027. doi: 10.1093/scan/nsad027 (PMC10243907; doi:10.1093/scan/nsad027)
Supplement: nsad027_Supp [file nsad027_supp.zip]

Archive with 1 entries (1 files):
- scan-23-003-File009.docx
